# Supplementary material for: Wearable Camera-Based Objective Screen Time and Its Combined Associations with Dietary and Physical Activity Factors in Relation to Childhood Obesity
Source: Nutrients. 2025 Sep 18;17(18):2990. doi: 10.3390/nu17182990 (PMC12472260; doi:10.3390/nu17182990)
Supplement: Supplementary file 1 [file nutrients-17-02990-s001.zip]

Archive with 1 entries (1 files):
- nutrients-3844802-supplementary.pdf
